# Supplementary material for: Evaluation of thermoregulation of different pine organs in early spring and estimation of heat reward for the western conifer seed bug (Leptoglossus occidentalis) on male cones
Source: PLoS One. 2022 Aug 4;17(8):e0272565. doi: 10.1371/journal.pone.0272565 (PMC9352051; doi:10.1371/journal.pone.0272565)
Supplement: S1 File — (XLSX) [file pone.0272565.s001.xlsx]

## Sheet: Fig 4 Spectral reflectance
Mean reflectance
	449.7	450.99	452.28	453.57	454.86	456.15	457.44	458.73	460.02	461.31	462.6	463.89	465.18	466.46	467.75	469.04	470.33	471.62	472.91	474.2	475.49	476.78	478.07	479.36	480.65	481.94	483.23	484.52	485.8	487.09	488.38	489.67	490.96	492.25	493.54	494.83	496.12	497.41	498.7	499.99	501.28	502.57	503.86	505.15	506.43	507.72	509.01	510.3	511.59
Female cone	10.0344	10.0378	10.2124	10.1701	10.0495	9.87847	9.87448	9.84342	9.84258	9.89545	9.78688	9.76848	9.86825	9.8921	9.80205	9.6405	9.58103	9.57403	9.5497	9.46947	9.43915	9.4163	9.33895	9.35633	9.24395	9.1156	9.1456	9.06843	9.027	9.02228	9.04315	9.04445	9.0518	9.05295	9.01905	9.06227	9.0364	9.0435	9.03015	9.0401	9.08137	9.10602	9.1062	9.10895	9.11078	9.13725	9.10367	9.12428	9.16675
Male cone	15.7601	15.7733	15.7392	15.7025	15.8384	15.9778	16.0229	16.0821	16.1604	16.2079	16.3521	16.3939	16.4298	16.5158	16.5807	16.7129	16.7214	16.8094	16.8918	16.9842	17.0584	17.1702	17.2472	17.3075	17.2913	17.3696	17.5054	17.6391	17.686	17.8568	18.0966	18.2639	18.3857	18.6318	18.8154	19.05	19.3268	19.5849	19.841	20.155	20.393	20.6943	21.034	21.3395	21.6803	21.9981	22.3091	22.7086	23.0098
Needle	6.7183	6.75334	6.73706	6.7785	6.80077	6.78037	6.76486	6.81715	6.8902	6.89395	6.8228	6.88198	6.81374	6.83604	6.87693	6.87305	6.86433	6.85631	6.88631	6.86045	6.87014	6.86845	6.85312	6.87263	6.85674	6.85887	6.86522	6.85981	6.83581	6.83334	6.85451	6.88115	6.89556	6.9453	6.97961	7.00477	7.0668	7.14291	7.19891	7.31518	7.3981	7.50956	7.63965	7.78633	7.92384	8.12153	8.33387	8.61472	8.84203
WCSB	3.95889	3.97974	3.93572	3.97291	3.97891	3.98233	4.01912	4.03384	3.97277	3.98301	4.01683	4.04251	4.00663	4.01933	3.98858	4.02995	3.99302	4.02373	4.03062	4.01333	4.00019	3.99671	3.9998	4.059	4.04491	4.0058	4.04471	4.0473	4.07779	4.06013	4.07033	4.08535	4.06883	4.05396	4.08957	4.07817	4.11442	4.14805	4.14362	4.1469	4.16024	4.19112	4.17455	4.1832	4.20755	4.2306	4.24585	4.27044	4.29063
Standard deviation
	449.7	450.99	452.28	453.57	454.86	456.15	457.44	458.73	460.02	461.31	462.6	463.89	465.18	466.46	467.75	469.04	470.33	471.62	472.91	474.2	475.49	476.78	478.07	479.36	480.65	481.94	483.23	484.52	485.8	487.09	488.38	489.67	490.96	492.25	493.54	494.83	496.12	497.41	498.7	499.99	501.28	502.57	503.86	505.15	506.43	507.72	509.01	510.3	511.59
Female cone	0.458201	0.559965	0.48506	0.459163	0.582789	0.578895	0.535084	0.52147	0.630324	0.722465	0.603155	0.646795	0.720586	0.717357	0.74596	0.662886	0.644291	0.723126	0.771464	0.736458	0.751684	0.653688	0.727497	0.835064	0.752574	0.731749	0.775904	0.823852	0.758068	0.747082	0.757689	0.772714	0.797443	0.788159	0.749723	0.751537	0.878268	0.786167	0.775584	0.797666	0.75411	0.811009	0.825757	0.81311	0.825022	0.827171	0.737701	0.798211	0.793199
Male cone	3.33691	3.39048	3.43311	3.47214	3.51829	3.54889	3.58768	3.65805	3.65408	3.69806	3.75888	3.81324	3.85768	3.95502	3.9819	3.99999	4.03346	4.07037	4.12582	4.16858	4.23751	4.2867	4.29827	4.39095	4.42536	4.46643	4.49141	4.60306	4.61704	4.72374	4.8033	4.95892	5.03991	5.12289	5.22702	5.33641	5.41463	5.5643	5.68028	5.75244	5.91196	6.07543	6.18907	6.35754	6.5125	6.63721	6.80837	6.96987	7.13113
Needle	1.68805	1.77011	1.75583	1.76689	1.74169	1.77517	1.80786	1.76972	1.8162	1.823	1.80932	1.80767	1.82057	1.83211	1.86007	1.84957	1.80884	1.80886	1.88584	1.87585	1.87812	1.87575	1.86707	1.89838	1.89621	1.92723	1.91975	1.92026	1.90725	1.92935	1.97072	1.96999	1.94901	2.01692	2.03093	2.07829	2.07936	2.13677	2.16656	2.21899	2.25832	2.33538	2.3461	2.411	2.487	2.53598	2.6116	2.65501	2.68093
WCSB	0.84621	0.806738	0.896645	0.853265	0.877656	0.871562	0.853117	0.843187	0.894527	0.879929	0.807063	0.832077	0.826143	0.875345	0.814457	0.816123	0.790112	0.864776	0.864579	0.85753	0.838757	0.85845	0.829043	0.829792	0.824582	0.846476	0.838495	0.848725	0.847066	0.828313	0.820366	0.875636	0.88414	0.857638	0.875594	0.87666	0.859469	0.878948	0.890772	0.898635	0.869381	0.875592	0.902582	0.897955	0.916635	0.909839	0.921565	0.927682	0.960362
[truncated: 364 more columns]

## Sheet: Fig 5 Temperature
Mean
	10:40:00	10:50:00	11:00:00	11:10:00	11:20:00	11:30:00	11:40:00	11:50:00	12:00:00	12:10:00	12:20:00	12:30:00	12:40:00	12:50:00	13:00:00	13:10:00	13:20:00	13:30:00	13:40:00	13:50:00	14:00:00	14:10:00	14:20:00	14:30:00	14:40:00	14:50:00	15:00:00	15:10:00	15:20:00	15:30:00	15:40:00
Horizontal WCSB	10.255	8.1715	8.4785	8.605	8.97	8.2235	8.435	9.875	10.03	9.065	9.86	10.35	9.405	10.18	10.98	10.48	9.37	10.02	11.04	10.73	10.825	11.005	10.86	10.665	10.87	11.14	11.08	11.02	10.175	10.555	10.54
Vertical WCSB	9.73	7.923	8.2265	8.435	8.605	8.113	8.23	9.5	9.975	9.05	9.87	10.485	9.765	10.39	11.02	10.585	9.7	10.3	11.185	11.085	11.19	11.145	11.17	10.925	11.11	11.21	11.105	11.1	10.29	10.59	10.505
WCSB on tube	15.47	11.795	11.54	11.61	11.98	10.72	10.33	13.015	13.975	12.28	13.325	14.42	13.3	13.5	14.595	13.58	11.91	12.765	14.025	13.89	14.135	13.74	14.065	13.945	13.76	14.275	13.905	13.815	12.8	12.97	12.605
PVC tube	22.22	18.295	17.475	17.07	17.77	16.075	15.22	19.235	20.99	19.535	20.645	21.68	20.695	20.98	21.31	20.79	18.805	19.12	20.04	19.83	19.745	19.34	19.09	18.505	18.155	18.29	17.975	17.785	16.93	16.14	15.825
Air temperature	8.01	7.865	8	7.9	8.03	8.11	7.855	8.7	8.85	9.06	8.97	9.16	9.06	9.14	9.45	9.71	9.08	8.7	9.37	9.4	9.43	9.68	9.49	9.26	9.3	9.5	9.43	9.6	9	8.78	8.8
Standard deviation
	10:40:00	10:50:00	11:00:00	11:10:00	11:20:00	11:30:00	11:40:00	11:50:00	12:00:00	12:10:00	12:20:00	12:30:00	12:40:00	12:50:00	13:00:00	13:10:00	13:20:00	13:30:00	13:40:00	13:50:00	14:00:00	14:10:00	14:20:00	14:30:00	14:40:00	14:50:00	15:00:00	15:10:00	15:20:00	15:30:00	15:40:00
Horizontal WCSB	0.955	0.5585	0.5015	0.455	0.47	0.4065	0.335	0.745	0.26	0.525	0.53	0.38	0.245	0.55	0.45	0.65	0.24	0.12	0.16	0.23	0.115	0.425	0.06	0.045	0.07	0.02	0.37	0.23	0.085	0.025	0.34
Vertical WCSB	0.31	0.297	0.2335	0.375	0.325	0.267	0.23	0.31	0.665	0.41	0.77	0.875	0.895	0.78	0.88	0.575	0.62	0.93	0.765	0.855	0.9	0.765	1.02	0.945	1.01	1.03	0.975	0.96	0.98	1.02	1.085
WCSB on tube	0.77	0.245	0.36	0.02	0.21	0.34	0.09	0.095	0.065	0.26	0.825	1.13	0.75	0.81	2.535	1.51	1	1.705	1.945	2.47	2.705	2.29	2.565	2.745	2.77	2.735	2.795	2.575	2.26	2.38	2.475
PVC tube	6.82	2.565	1.835	1.57	2.07	0.765	0.42	3.095	4.11	1.985	2.795	3.08	1.785	1.87	1.77	0.74	0.705	0.11	0.8	0.18	0.295	0.59	0.78	1.255	1.175	1.08	1.455	1.625	2.19	2.09	2.055

## Sheet: Fig 6 Environment
	10:40:00	10:50:00	11:00:00	11:10:00	11:20:00	11:30:00	11:40:00	11:50:00	12:00:00	12:10:00	12:20:00	12:30:00	12:40:00	12:50:00	13:00:00	13:10:00	13:20:00	13:30:00	13:40:00	13:50:00	14:00:00	14:10:00	14:20:00	14:30:00	14:40:00	14:50:00	15:00:00	15:10:00	15:20:00	15:30:00	15:40:00
Radiation	555	385.35	394.8	433	430	356.75	362.1	615	727	515.5	682.5	670.5	568.5	649.5	664	579	415	603	579.5	562.5	547.5	508.5	464	441.5	467.5	444.5	418	400.5	369.65	339.35	327.2
Relative humidity	44	42.95	42.95	43.95	43.9	43.35	44.45	37.5	36.85	35.05	34.3	33.65	35.1	35.8	35.5	35.2	36.25	36.45	32.75	32.3	32.35	31.1	31.75	33.05	31.75	31.8	31.95	30.2	30.9	31.2	27.65
	10:40:00	10:50:00	11:00:00	11:10:00	11:20:00	11:30:00	11:40:00	11:50:00	12:00:00	12:10:00	12:20:00	12:30:00	12:40:00	12:50:00	13:00:00	13:10:00	13:20:00	13:30:00	13:40:00	13:50:00	14:00:00	14:10:00	14:20:00	14:30:00	14:40:00	14:50:00	15:00:00	15:10:00	15:20:00	15:30:00	15:40:00
Windspeed	0.988	1.242	1.095	1.246	1.354	1.183	1.512	1.606	1.937	1.354	1.405	1.191	1.893	1.391	1.27	1.308	1.547	2.406	1.473	1.681	1.494	1.207	1.396	1.513	1.313	1.477	1.256	1.502	1.857	1.728	1.234
Ground temperature	9.32333	8.903	9.26967	9.63667	10.2733	9.823	9.83867	11.95	13.1	12.6267	13.4167	14.32	14.14	14.88	15.77	15.78	14.86	15.69	16.6433	16.85	16.9867	17.2533	17.0933	17.1333	17.3867	17.67	17.4367	17.42	16.7967	16.54	16.42

## Sheet: Fig 7 Organ temperature
Mean
	12:20:00	12:30:00	12:40:00	12:50:00	13:00:00	13:10:00	13:20:00	13:30:00	13:40:00	13:50:00	14:00:00	14:10:00	14:20:00	14:30:00	14:40:00	14:50:00	15:00:00
Air temperature	22.465	24.045	24.775	25.355	25.82	26.235	25.855	25.815	25.815	26.03	25.975	25.67	25.24	25.525	25.455	25.465	25.525
Male cone	28.9767	29.23	28.7567	29.5267	28.57	29.09	28.0667	28.6667	27.94	28.3367	28.42	27.6033	26.5867	27.5733	27.3867	26.86	26.3933
Female cone	26.48	27.12	27.1533	27.9067	27.23	27.9033	27.0667	27.74	27.41	27.7733	27.7433	27.16	26.25	27.2533	27.3	26.57	26.0067
Needle	26.62	26.635	26.625	27.12	26.945	27.59	26.725	27.04	26.695	26.905	26.835	26.445	26	26.555	26.285	26.03	25.775
Standard deviation
	12:20:00	12:30:00	12:40:00	12:50:00	13:00:00	13:10:00	13:20:00	13:30:00	13:40:00	13:50:00	14:00:00	14:10:00	14:20:00	14:30:00	14:40:00	14:50:00	15:00:00
Male cone	1.76015	1.96092	1.97915	2.25793	1.63557	1.62567	1.26469	1.52346	1.00419	1.09697	1.1871	1.0151	0.767224	1.26808	1.30573	1.19929	0.808723
Female cone	1.6897	1.0143	0.420634	0.335311	0.134536	0.145717	0.188768	0.305123	0.034641	0.233524	0.1861	0.0264575	0.147986	0.242143	0.495681	0.462277	0.175024
Needle	1.85262	0.742462	0.289914	0.282843	0.219203	0.410122	0.431335	0.551543	0.289914	0.33234	0.289914	0.247487	0.367696	0.304056	0.304056	0.254558	0.148492

## Sheet: Fig 8 Environment
	12:20:00	12:30:00	12:40:00	12:50:00	13:00:00	13:10:00	13:20:00	13:30:00	13:40:00	13:50:00	14:00:00	14:10:00	14:20:00	14:30:00	14:40:00	14:50:00	15:00:00
Radiation	869	876	931	914	856.5	907	618	802	729	655	699	533.5	524	745.5	690.5	598	447
Relative humidity	28.4429	25.2219	24.193	20.9694	14.906	19.1565	21.3581	23.6802	24.8184	25.1653	31.0788	27.8975	31.7866	31.6113	32.9286	33.9367	29.1883
Ground temperature	32.9797	31.1776	28.6355	24.77	24.4548	25.1931	26.1219	27.2517	27.6555	28.1642	28.4909	28.4914	29.8223	30.4101	31.1648	30.9793	29.3111
Wind speed	0.445151	0.525669	0.506244	0.475017	0.415965	0.458345	0.419392	0.408728	0.415157	0.441678	0.490432	0.53475	0.451628	0.492965	0.513779	0.506651	0.54875

## Sheet: Fig 11 Heat budget estimation
	12:20:00	12:30:00	12:40:00	12:50:00	13:00:00	13:10:00	13:20:00	13:30:00	13:40:00	13:50:00	14:00:00	14:10:00	14:20:00	14:30:00	14:40:00	14:50:00	15:00:00
Male	24.147	25.2478	27.3312	29.7465	30.5602	31.3979	30.9897	31.5674	31.4341	31.1806	31.3407	29.3085	30.2139	30.2167	29.6787	29.8837	28.7164
Female	23.7124	24.843	26.8057	29.004	29.7493	30.5406	30.0614	30.5136	30.3423	30.0723	30.1477	28.3707	28.9425	28.976	28.4836	28.539	27.5866
Needle	23.7322	24.8454	26.7119	28.7855	29.5078	30.2902	29.8117	30.2487	30.0892	29.8424	29.9176	28.2249	28.7523	28.8089	28.3428	28.3901	27.4764
