# Supplementary material for: Evaluation of thermoregulation of different pine organs in early spring and estimation of heat reward for the western conifer seed bug (Leptoglossus occidentalis) on male cones
Source: PLoS One. 2022 Aug 4;17(8):e0272565. doi: 10.1371/journal.pone.0272565 (PMC9352051; doi:10.1371/journal.pone.0272565)
Supplement: S1 Text — (R) [file pone.0272565.s002.R]

ANOVA_Pthunbergii.R

rm(list=ls()) #Initialization
Others  <- read.csv("PinusForANOVA0401.csv", header=T) #Read data
Others  <- na.omit(Others) #Omit "na"

Male_1 <- Others$Male_1; Male_2 <- Others$Male_2; Male_3 <- Others$Male_3
Female_1 <- Others$Female_1; Female_2 <- Others$Female_2; Female_3 <- Others$Female_3
Data <- c(Male_1,Male_2,Male_3,Female_1,Female_2,Female_3) #Change into one row

#Make pair in the measured time
Lab <- data.frame(Name=factor(c(rep("Male",(3*length(Male_1))),rep("Female",(3*length(Male_1))))),No= factor(c(rep(c(1:length(Male_1)),3),rep(c(1:length(Male_1)),3))),Temp=Data)
anvresult <- aov(Temp~Name+No,Lab)
summary(anvresult)
