# Supplementary material for: Evaluation of thermoregulation of different pine organs in early spring and estimation of heat reward for the western conifer seed bug (Leptoglossus occidentalis) on male cones
Source: PLoS One. 2022 Aug 4;17(8):e0272565. doi: 10.1371/journal.pone.0272565 (PMC9352051; doi:10.1371/journal.pone.0272565)
Supplement: S2 Text — (R) [file pone.0272565.s003.R]

setwd("Rp")
library(nleqslv)
library(suncalc)
rm(list=ls())
#Initialization and read libraries.

#Read data. These data sets were not shown but the result can be regenerated from supporting information.
kumamoto0401 <- read.csv("Pinus0401.csv",header=T)
wind0401 <-  as.numeric(unlist(read.csv("Windspeed0401.csv",header=F)[1:17,]))

#Prepare constants
p1 <- 1293@ #Air density (g/m-3)
cp <- 29.3 @#Specific heat of air :(J/mol/K)
as <- 0.2  #Reflectance of ground
sgm <- 0.0000000567  #Stefan-Boltzmann constant
l <- 44  #Latent heat (kJ/mol)

#Function series for humidity calculation
Satv <- function(Tdegree) {
       Satp = function(Tdegree) (6.1078*10^((7.5*Tdegree)/(Tdegree+273.15))) ##OaöC³
       (217*Satp(Tdegree))/(Tdegree+273.15)
}
Absh <- function(Tdegree,RH) {
     RH/100*Satv(Tdegree)
}

Time0401 <- unlist(kumamoto0401$X[1:17])
Ta0401 <- as.numeric(unlist(kumamoto0401$Air.temperature[1:17]))
Tmale0401 <- as.numeric(unlist(kumamoto0401$Male[1:17]))
Tfemale0401 <- as.numeric(unlist(kumamoto0401$Female[1:17]))
RH0401 <- as.numeric(unlist(kumamoto0401$Relative.humidity[1:17]))
Rsd0401 <- as.numeric(unlist(kumamoto0401$Radiation[1:17])) 
Rld0401 <- as.numeric(unlist(sgm*((Ta0401+273.15)-20)^4))  

#Please read supporting information for Fig 8 and fill the ""
WindPredict0401 <- ""
PreTg0401 <- ""
Rlu0401 <- sgm*(PreTg0401+273.15)^4

qac0401 <- Absh(Ta0401,RH0401)

time <- as.POSIXct("2021-04-01 12:20:00 JST")
Time <- time + 600*rep(0:20)
data = data.frame(date = as.POSIXct(Time),tz="JST", lat = 32.882292978937755, lon = 130.73524342328278)

Alt0401 <- getSunlightPosition(data = data, keep =c("altitude", "azimuth"))$altitude
Alt0401/pi*180 <- Alt0401[1:17]

#Obtain view factor for direct radiation
x <- 0.008/0.011
ApA <- function (sita){
	sqrt(1+(x^2-1)*sin(sita))/(2*x+(2*asin(sqrt(1-x^2)))/sqrt(1-x^2))
}

#Read spectral radiation to obtain reflectance.
spct  <- read.csv("20210906spct.csv", header=T) 
wavelength <- c();Directcal<-c();Diffusecal <- c();Direct<-c();Diffuse<-c();Timesp <-c();Globalcal<-c();Global<-c()
for(o in 1:1998){wavelength <- rbind(wavelength,spct[(8+2*(o-1)),1])};wavelength <- as.numeric(wavelength)
for(i in 1:30){
	for(o in 1:1998){
		Directcal <- rbind(Directcal,spct[(8+(4104*(2*i-1)+217513-4103)+2*(o-1)),2])
		Diffusecal <- rbind(Diffusecal,spct[(9+(4104*(2*i-1)+217513-4103)+2*(o-1)),2])
		Globalcal <- rbind(Globalcal,spct[(9+(4104*(2*i-1)+217513-4103)+2*(o-1)),1])
	}
	Directcal <-as.numeric(Directcal) ;Direct <- cbind(Direct,Directcal)
	Diffusecal <-as.numeric(Diffusecal) ;Diffuse <- cbind(Diffuse,Diffusecal)
	Globalcal <- as.numeric(Globalcal) ;Global <- cbind(Global,Globalcal)
	Directcal<-c();Diffusecal<-c();Globalcal<-c()
}
Directcal2 <- cbind(wavelength,Direct/1000);Diffusecal2 <- cbind(wavelength,Diffuse/1000);Globalcal2 <- cbind(wavelength,Global/1000);
Directcal3 <- ifelse(Directcal2<0,0,Directcal2);Diffusecal3 <- ifelse(Diffusecal2<0,0,Diffusecal2);Globalcal3 <- ifelse(Globalcal2<0,0,Globalcal2)

RefFe0401 <- approxfun(RefSpct[,1],RefSpct[,2]/100)
RefMa0401 <- approxfun(RefSpct[,1],RefSpct[,3]/100)

DEFe0401<-c();DEMa0401<-c();DfEFe0401<-c();DfEMa0401<-c();Directvis<-c();Diffusevis<-c();UVGlo<-c();InfraGlobal<-c()
DEFe0408<-c();DEFe0607<-c();DfEFe0408<-c();DfEFe0607<-c()
for (o in 1:30){
	Directf <- approxfun(Directcal3[,1],Directcal3[,(o+1)]);Diffusef <- approxfun(Diffusecal3[,1],Diffusecal3[,(o+1)]);Globalf <- approxfun(Globalcal3[,1],Globalcal3[,(o+1)])
	Directvis <- cbind(Directvis,integrate(Directf,450,980,subdivisions=2000,stop.on.error = FALSE)$value);Diffusevis <- cbind(Diffusevis,integrate(Diffusef,450,980,subdivisions=2000,stop.on.error = FALSE)$value)

	UVGlo <- cbind(UVGlo,integrate(Globalf,290,450,subdivisions=2000,stop.on.error = FALSE)$value)
	InfraGlobal <- cbind(InfraGlobal,integrate(Globalf,290,980,subdivisions=2000,stop.on.error = FALSE)$value)
	DiFe0401 <- function(r) Directf(r)*RefFe0401(r);DiMa0401 <- function(r) Directf(r)*RefMa0401(r)
	DEFe0401 <- cbind(DEFe0401,integrate(DiFe0401,450,980,subdivisions=2000,stop.on.error = FALSE)$value);DEMa0401 <- cbind(DEMa0401,integrate(DiMa0401,450,980,subdivisions=2000,stop.on.error = FALSE)$value)
	DfFe0401 <- function(r) Diffusef(r)*RefFe0401(r);DfMa0401 <- function(r) Diffusef(r)*RefMa0401(r)
	DfEFe0401 <- cbind(DfEFe0401,integrate(DfFe0401,450,980,subdivisions=2000,stop.on.error = FALSE)$value);DfEMa0401 <- cbind(DfEMa0401,integrate(DfMa0401,450,980,subdivisions=2000,stop.on.error = FALSE)$value)
}
RMdi0401 <-mean(DEMa0401/Directvis);RFdi0401 <- mean(DEFe0401/Directvis)
RMdf0401 <- mean(DfEMa0401/Diffusevis);RFdf0401 <- mean(DfEFe0401/Diffusevis)

RMSEF <- c(); BiasF <- c(); resultF <- c()

dF <- 0.0086
result0401 <- c()
for(i in 1:length(Rsd0401)){
	Tpfn <- function(x,Tl){
		Tl <- x[1]
		outs <- c(Rsd0401*(1-RFdi0401)*(0.85*ApA(Alt0401))+Rsd0401*(1-RFdf0401)*(0.15*0.5+0.05*0.5)+0.5*(Rld0401+Rlu0401)-sgm*(Tl+273.15)^4-cp*1.4*0.135*sqrt(WindPredict0401/dF)*(Tl-Ta0401)-l*1.4*0.147*sqrt(WindPredict0401/dF)*(Satv(Tl)-qac0401)/101.3)
		c(outs[i])
		}
	ansTp <- nleqslv(c(0.1),Tpfn)
	result0401 <- c(result0401,as.numeric(ansTp[1]))
}
ResultForF <- c(result0401);MeasF <- c(Tfemale0401)
RMSEF <- c(RMSEF,sqrt(sum((ResultForF-MeasF)^2)/length(ResultForF)))
BiasF <- c(BiasF,sum(ResultForF-MeasF)/length(ResultForF))

ResultForM <- c();RMSEM<-c();BiasM <- c()
dM <- 0.0264352887
resultM0401 <- c()
for(i in 1:length(Rsd0401)){
	Tpfn <- function(x,Tl){
		Tl <- x[1]
		outs <- c(Rsd0401*(1-RMdi0401)*(0.85*ApA(Alt0401))+Rsd0401*(1-RMdf0401)*(0.15*0.5+0.05*0.5)+0.5*(Rld0401+Rlu0401)-sgm*(Tl+273.15)^4-cp*1.4*0.135*sqrt(WindPredict0401/dM)*(Tl-Ta0401)-l*1.4*0.147*sqrt(WindPredict0401/dM)*(Satv(Tl)-qac0401)/101.3)
		c(outs[i])
		}
	ansTp <- nleqslv(c(0.1),Tpfn)
	resultM0401 <- c(resultM0401,as.numeric(ansTp[1]))
}
ResultForM <- c(resultM0401);MeasM <- c(Tmale0401)
RMSEM <- c(RMSEM,sqrt(sum((ResultForM-MeasM)^2)/length(ResultForM)))
BiasM <- c(BiasM,sum(ResultForM-MeasM)/length(ResultForM))
