# Supplementary material for: Evaluation of thermoregulation of different pine organs in early spring and estimation of heat reward for the western conifer seed bug (Leptoglossus occidentalis) on male cones
Source: PLoS One. 2022 Aug 4;17(8):e0272565. doi: 10.1371/journal.pone.0272565 (PMC9352051; doi:10.1371/journal.pone.0272565)
Supplement: S3 Text — (R) [file pone.0272565.s004.R]

library(nleqslv)
library(suncalc)
rm(list=ls())
#Initialization and read libraries.

#Read data. These data sets were not shown but the result can be regenerated from supporting information.
kumamoto0401 <- read.csv("Pinus0401.csv",header=T)
wind0401 <-  as.numeric(unlist(read.csv("Windspeed0401.csv",header=F)[1:17,]))

#These data were recorded on 2022/01/19 for accuracy test.
Mahe0119 <- read.csv("20220119.csv",header=T)
MaheOndotori <- read.csv("20220119_Ondotori.csv",header=T)

#Leptoglossus reflectance. The mean value was same as Fig 7.
for(loop in 1:length(MatsuheriSpct[,2])){
	MatsuheriSpct[loop,6] <- mean(as.numeric(MatsuheriSpct[loop,2:5]))
}
Matsuheri <- approxfun(MatsuheriSpct[2:413,1],(1-MatsuheriSpct[2:413,6]/100))

#Please ignore when you use the supporting information.
num <- 1; Ta_Ondotori0119 <- c(); RH_Ondotori0119 <- c()
for(loop in 1:31){
	Tadat <- c(as.numeric(MaheOndotori[(num+102):(num+19+102),3]));RHdat <- c(as.numeric(MaheOndotori[(num+102):(num+19+102),4]))
	Ta_Ondotori0119[(loop)] <- mean(Tadat)
	RH_Ondotori0119[(loop)] <- mean(RHdat)
	num <- num + 20
	Tadat <- c(); RHdat <- c()
}

#Prepare constants
p1 <- 1293@ #Air density (g/m-3)
cp <- 29.3 @#Specific heat of air :(J/mol/K)
as <- 0.2  #Reflectance of ground
sgm <- 0.0000000567  #Stefan-Boltzmann constant
l <- 44  #Latent heat (kJ/mol)

#Function series for humidity calculation
Satv <- function(Tdegree) {
       Satp = function(Tdegree) (6.1078*10^((7.5*Tdegree)/(Tdegree+273.15))) ##OaöC³
       (217*Satp(Tdegree))/(Tdegree+273.15)
}
Absh <- function(Tdegree,RH) {
     RH/100*Satv(Tdegree)
}

#Prepare data for heat budget. 
qac0119 <- Absh(Ta_Ondotori0119,RH_Ondotori0119)
time <- as.POSIXct("2022-01-19 10:30:00 JST")
Time <- time + 600*rep(0:30)
data = data.frame(date = as.POSIXct(Time,,tz="JST"), lat = 33.5969523, lon = 130.223689)
Alt0119 <- getSunlightPosition(data = data, keep =c("altitude", "azimuth"))$azimuth

#Reflectance of the ground
as0119 <- mean(30.5/124.97,29.50/111.89,16.54/95.16,10.87/47.14)

Ta0119 <- Mahe0119$Air.temp

#Set measured dead body temperature of L. occidentalis
yoko <- Mahe0119$YokoAve #"yoko" means it was put horizontally.
tate <- Mahe0119$TateAve #"tate" means it was put vertically.
Tube <- Mahe0119$TubeAve #This is a body temperature placed on the PVC Tube.
TubeTemp <- Mahe0119$Tube #This means the temperature of the tube itself.
Ground0119 <- Mahe0119$Ground
Wind0119 <- Mahe0119$Wind
Rad0119 <- Mahe0119$Radiation
Rld0119 <- sgm*(Ta0119+273.15-20)^4
Rlu0119 <- sgm*(Ground0119+273.15)^4


#Prepare data on 2021/04/01
Time0401 <- unlist(kumamoto0401$X[1:17])
Ta0401 <- as.numeric(unlist(kumamoto0401$Air.temperature[1:17]))
Tmale0401 <- as.numeric(unlist(kumamoto0401$Male[1:17]))
Tfemale0401 <- as.numeric(unlist(kumamoto0401$Female[1:17]))
RH0401 <- as.numeric(unlist(kumamoto0401$Relative.humidity[1:17]))
Rsd0401 <- as.numeric(unlist(kumamoto0401$Radiation[1:17]))  
Rld0401 <- as.numeric(unlist(sgm*((Ta0401+273.15)-20)^4))  
BOX0401 <- as.numeric(unlist(kumamoto0401$BOX[1:17]))  
Rlu0401 <- as.numeric(unlist(sgm*(BOX0401+273.15)^4))
Needle0401 <- as.numeric(unlist(kumamoto0401$Leaf[1:17]))

qac0401 <- Absh(Ta0401,RH0401)

time <- as.POSIXct("2021-04-01 12:20:00 JST")
Time <- time + 600*rep(0:20)
data = data.frame(date = as.POSIXct(Time),tz="JST", lat = 32.882292978937755, lon = 130.73524342328278)

Alt0401 <- getSunlightPosition(data = data, keep =c("altitude", "azimuth"))$altitude
Alt0401 <- Alt0401[1:17]

#Please read supporting information for Fig 8 and fill the ""
WindPredict0401 <- ""
PreTg0401 <- ""
Rlu0401 <- sgm*(PreTg0401+273.15)^4

#Obtain view factors for direct radiation.
x <- 0.008/0.011;xMatusheri <- 0.005/0.015; d <- 0.06; h <- 0.15
ApA <- function (sita){
	sqrt(1+(x^2-1)*sin(sita))/(2*x+(2*asin(sqrt(1-x^2)))/sqrt(1-x^2))
}
ApAyoko <- function (sita){
	sqrt(1+(xMatusheri^2-1)*cos(sita))/(2*xMatusheri+(2*asin(sqrt(1-xMatusheri^2)))/sqrt(1-xMatusheri^2))
}
ApAtate <- function (sita){
	sqrt(1+(xMatusheri^2-1)*sin(sita))/(2*xMatusheri+(2*asin(sqrt(1-xMatusheri^2)))/sqrt(1-xMatusheri^2))
}

#Read spectral radiation to obtain reflectance.
spct  <- read.csv("20210906spct.csv", header=T)
wavelength <- c();Directcal<-c();Diffusecal <- c();Direct<-c();Diffuse<-c();Timesp <-c();Globalcal<-c();Global<-c()
for(o in 1:1998){wavelength <- rbind(wavelength,spct[(8+2*(o-1)),1])};wavelength <- as.numeric(wavelength)
for(i in 1:30){
	for(o in 1:1998){
		Directcal <- rbind(Directcal,spct[(8+(4104*(2*i-1)+217513-4103)+2*(o-1)),2])
		Diffusecal <- rbind(Diffusecal,spct[(9+(4104*(2*i-1)+217513-4103)+2*(o-1)),2])
		Globalcal <- rbind(Globalcal,spct[(9+(4104*(2*i-1)+217513-4103)+2*(o-1)),1])
	}
	Directcal <-as.numeric(Directcal) ;Direct <- cbind(Direct,Directcal)
	Diffusecal <-as.numeric(Diffusecal) ;Diffuse <- cbind(Diffuse,Diffusecal)
	Globalcal <- as.numeric(Globalcal) ;Global <- cbind(Global,Globalcal)
	Directcal<-c();Diffusecal<-c();Globalcal<-c()
}
Directcal2 <- cbind(wavelength,Direct/1000);Diffusecal2 <- cbind(wavelength,Diffuse/1000);Globalcal2 <- cbind(wavelength,Global/1000);
Directcal3 <- ifelse(Directcal2<0,0,Directcal2);Diffusecal3 <- ifelse(Diffusecal2<0,0,Diffusecal2);Globalcal3 <- ifelse(Globalcal2<0,0,Globalcal2)

DEFe<-c();DEMa<-c();DfEFe<-c();DfEMa<-c();Directvis<-c();Diffusevis<-c();UVGlo<-c();InfraGlobal<-c()
DEFe<-c();DEFe<-c();DfEFe<-c();DfEFe<-c()
for (o in 1:30){
	Directf <- approxfun(Directcal3[,1],Directcal3[,(o+1)]);Diffusef <- approxfun(Diffusecal3[,1],Diffusecal3[,(o+1)]);Globalf <- approxfun(Globalcal3[,1],Globalcal3[,(o+1)])
	Directvis <- cbind(Directvis,integrate(Directf,451,980,subdivisions=2000,stop.on.error = FALSE)$value);Diffusevis <- cbind(Diffusevis,integrate(Diffusef,450,980,subdivisions=2000,stop.on.error = FALSE)$value)

	UVGlo <- cbind(UVGlo,integrate(Globalf,290,451,subdivisions=2000,stop.on.error = FALSE)$value)
	InfraGlobal <- cbind(InfraGlobal,integrate(Globalf,290,980,subdivisions=2000,stop.on.error = FALSE)$value)
	DiFe <- function(r) Directf(r)*Matsuheri(r)
	DEFe <- cbind(DEFe,integrate(DiFe,451,980,subdivisions=2000,stop.on.error = FALSE)$value)
	DfFe <- function(r) Diffusef(r)*Matsuheri(r)
	DfEFe <- cbind(DfEFe,integrate(DfFe,451,980,subdivisions=2000,stop.on.error = FALSE)$value)
}
RMdi <-mean(DEFe/as.numeric(Directvis));RFdi <- mean(DfEFe/as.numeric(Diffusevis))

MatsuheriRef <- mean(RFdi,RMdi)

#Calculation of heat budget.
RMSEtate <- c(); Biastate <- c(); resultMahe <- c()
dins <- 0.00581 #Characteristic length
result0119 <- c()
for(i in 1:length(Ta0119)){
	Tpfn <- function(x,Tl){
		Tl <- x[1]
		outs <- c(Rad0119*(MatsuheriRef)*(0.85*ApAtate(Alt0119))+Rad0119*(MatsuheriRef)*(0.15*0.5+as*0.5)+(0.5*Rld0119+0.5*Rlu0119)-sgm*(Tl+273.15)^4-cp*1.4*0.135*sqrt(Wind0119/dins)*(Tl-Ta0119))
		c(outs[i])
		}
	ansTp <- nleqslv(c(0.1),Tpfn)
	result0119 <- c(result0119,as.numeric(ansTp[1]))
}
ResultFortate <- c(result0119);Meastate <- c(tate)
RMSEtate <- c(RMSEtate,sqrt(sum((ResultFortate-Meastate)^2)/length(ResultFortate)))
Biastate <- c(Biastate,sum(ResultFortate-Meastate)/length(ResultFortate))

plot(tate,result0119,xlim=c(5,25),ylim=c(5,25));abline(0,1)

RMSEyoko <- c(); Biasyoko <- c(); resultMahe <- c()
dins <- 0.00581
result0119 <- c()
for(i in 1:length(Ta0119)){
	Tpfn <- function(x,Tl){
		Tl <- x[1]
		outs <- c(Rad0119*(MatsuheriRef)*(0.85*ApAyoko(Alt0119))+Rad0119*(MatsuheriRef)*(0.15*0.5+as0119*0.5)+(0.5*Rld0119+0.5*Rlu0119)-sgm*(Tl+273.15)^4-cp*1.4*0.135*sqrt(Wind0119/dins)*(Tl-Ta0119))
		c(outs[i])
		}
	ansTp <- nleqslv(c(0.1),Tpfn)
	result0119 <- c(result0119,as.numeric(ansTp[1]))
}
ResultForyoko <- c(result0119);Measyoko <- c(yoko)
RMSEyoko <- c(RMSEyoko,sqrt(sum((ResultForyoko-Measyoko)^2)/length(ResultForyoko)))
Biasyoko <- c(Biasyoko,sum(ResultForyoko-Measyoko)/length(ResultForyoko))

plot(yoko,result0119,xlim=c(5,25),ylim=c(5,25));abline(0,1)

#TubeTemp
RMSEMahe <- c(); BiasMahe <- c(); resultMahe <- c();resultOnTube <- c()
dMatsuheri <- 0.00581
for(i in 1:length(Ta0119)){
	Tpfn <- function(x,Tl){
		Tl <- x[1]
		outs <- c(Rad0119*MatsuheriRef*(0.85*ApAtate(Alt0119)+0.15*0.351+0.2*0.320+as0119*0.329)+(Rld0119*0.351+Rlu0119*0.329+sgm*(TubeTemp+273.15)^4*0.320)-sgm*(Tl+273.15)^4-cp*1.4*0.135*sqrt(Wind0119/dMatsuheri)*(Tl-Ta0119))
		c(outs[i])
		}
	ansTp <- nleqslv(c(0.1),Tpfn)
	resultOnTube <- c(resultOnTube,as.numeric(ansTp[1]))
}
ResultForF <- c(resultOnTube);MeasF <- c(Tube)
RMSEMahe <- c(RMSEMahe,sqrt(sum((ResultForF-MeasF)^2)/length(ResultForF)))
BiasMahe <- c(BiasMahe,sum(ResultForF-MeasF)/length(ResultForF))

plot(Tube,resultOnTube,xlim=c(9,20),ylim=c(9,20));abline(0,1)

Estimate <- c(ResultFortate,ResultForyoko,resultOnTube);Measure0119 <- c(tate,yoko,Tube)
plot(Measure0119,Estimate,xlim=c(5,16),ylim=c(5,16));abline(0,1)

RMSE <- c(sqrt(sum((Estimate-Measure0119)^2)/length(Estimate)))
BiasMahe <- c(sum(Estimate-Measure0119)/length(Estimate))
cor(Measure0119,Estimate)^2

par(mar=c(5.1,5.1,5.1,2.1),family = "TT Times New Roman")
par(cex.lab = 1.3, cex.axis =1.3)
plot(Measure0119,Estimate,xlim=c(5,15),ylim=c(5,15),
	xlab=expression(paste("Measured temperature (\u00B0C)")),ylab=expression(paste("Model temperature (\u00B0C)")),cex=1.1,
	family="Times")
par(new=T)
plot(Tube,resultOnTube,xlim=c(5,15),ylim=c(5,15),pch=16,col=3,
	xlab=expression(paste("Measured temperature (\u00B0C)")),ylab=expression(paste("Model temperature (\u00B0C)")),cex=1.1,
	family="Times")
legend("bottomright",legend=c("Only WCSB","PVC pipe"),pch=c(1,16),col=c(1,3),cex=1.2)

abline(c(0,1))


#L. occidentalis on male flower
resultOnMale0401 <- c()
dMatsuheri <- 0.00581
for(i in 1:length(Rsd0401)){
	Tpfn <- function(x,Tl){
		Tl <- x[1]
		outs <- c((Rsd0401*(MatsuheriRef)*(0.85*ApAtate(Alt0401))+Rsd0401*(MatsuheriRef)*(0.15*0.356)+Rsd0401*0.15*MatsuheriRef*MaleRef*0.299+Rsd0401*MatsuheriRef*0.05*0.344)+(Rld0401*0.356+Rlu0401*0.344+sgm*(Tmale0401+273.15)^4*0.299)-sgm*(Tl+273.15)^4-cp*1.4*0.135*sqrt(WindPredict0401/dMatsuheri)*(Tl-Ta0401))
		c(outs[i])
		}
	ansTp <- nleqslv(c(0.1),Tpfn)
	resultOnMale0401 <- c(resultOnMale0401,as.numeric(ansTp[1]))
}
plot(resultOnMale0401,Tmale0401,xlim=c(25,35),ylim=c(25,35))

#On female flower
resultOnFemale0401 <- c()
dFMatsuheri <- 0.00581
for(i in 1:length(Rsd0401)){
	Tpfn <- function(x,Tl){
		Tl <- x[1]
		outs <- c((Rsd0401*(MatsuheriRef)*(0.85*ApAyoko(Alt0401))+Rsd0401*(MatsuheriRef)*(0.15*0.513)+Rsd0401*MatsuheriRef*FemaleRef*0.072+Rsd0401*MatsuheriRef*0.05*0.415)+(Rld0401*0.513+Rlu0401*0.415+sgm*(Tfemale0401+273.15)^4*0.072)-sgm*(Tl+273.15)^4-cp*1.4*0.135*sqrt(WindPredict0401/dFMatsuheri)*(Tl-Ta0401))
		c(outs[i])
		}
	ansTp <- nleqslv(c(0.1),Tpfn)
	resultOnFemale0401 <- c(resultOnFemale0401,as.numeric(ansTp[1]))
}
plot(resultOnFemale0401,Tfemale0401,xlim=c(19,30),ylim=c(19,30))
plot(resultOnFemale0401,resultOnMale0401,xlim=c(19,30),ylim=c(19,30))
plot(resultOnNeedle0401,resultOnFemale0401,xlim=c(19,30),ylim=c(19,30))

#On needle
resultOnNeedle0401 <- c()
dNMatsuheri <- 0.00581
for(i in 1:length(Rsd0401)){
	Tpfn <- function(x,Tl){
		Tl <- x[1]
		outs <- c((Rsd0401*(MatsuheriRef)*(0.85*ApAyoko(Alt0401))+Rsd0401*(MatsuheriRef)*(0.15*0.513)+Rsd0401*MatsuheriRef*RefL*0.009+Rsd0401*MatsuheriRef*0.05*0.478)+(Rld0401*0.513+Rlu0401*0.478+sgm*(Needle0401+273.15)^4*0.009)-sgm*(Tl+273.15)^4-cp*1.4*0.135*sqrt(WindPredict0401/dNMatsuheri)*(Tl-Ta0401))
		c(outs[i])
		}
	ansTp <- nleqslv(c(0.1),Tpfn)
	resultOnNeedle0401 <- c(resultOnNeedle0401,as.numeric(ansTp[1]))
}
plot(resultOnNeedle0401,Tfemale0401,xlim=c(19,30),ylim=c(19,30))

ResultForF <- c(result0401,result0408,result0421);MeasF <- c(Tfemale0401,Tfemale0408,Tfemale0421)
RMSEF <- c(RMSEF,sqrt(sum((ResultForF-MeasF)^2)/length(ResultForF)))
BiasF <- c(BiasF,sum(ResultForF-MeasF)/length(ResultForF))
